# Supplementary material for: Development of A Multi-Spectral Pyrometry Sensor for High-Speed Transient Surface-Temperature Measurements in Combustion-Relevant Harsh Environments
Source: Sensors (Basel). 2022 Dec 22;23(1):105. doi: 10.3390/s23010105 (PMC9824859; doi:10.3390/s23010105)
Supplement: Supplementary file 1 [file sensors-23-00105-s001.zip]

Archive with 1 entries (1 files):
- sensors-2029841-supplementary.pdf
